# Supplementary material for: Wetland Restoration Effects on Waterbird Diversity and Habitat Use: A Long-Term Case Study from Chongming Dongtan in Shanghai, China
Source: Biology (Basel). 2026 Jun 13;15(12):926. doi: 10.3390/biology15120926 (PMC13296075; doi:10.3390/biology15120926)
Supplement: Supplementary file 1 [file biology-15-00926-s001.zip]

Archive with 1 entries (1 files):
- biology-4317341-supplementary.pdf
